# Supplementary material for: T-Cadherin Finetunes Proliferation–Differentiation During Adipogenesis via PI3K–AKT Signaling Pathway
Source: Int J Mol Sci. 2025 Oct 2;26(19):9646. doi: 10.3390/ijms26199646 (PMC12524427; doi:10.3390/ijms26199646)
Supplement: Supplementary file 1 [file ijms-26-09646-s001.zip]

Archive with 1 entries (1 files):
- ijms-3869874-supplementary.pdf
